# Supplementary material for: Extent and context dependence of pleiotropy revealed by high-throughput single-cell phenotyping
Source: PLoS Biol. 2020 Aug 17;18(8):e3000836. doi: 10.1371/journal.pbio.3000836 (PMC7451985; doi:10.1371/journal.pbio.3000836)
Supplement: S1 Table — (CSV) [file pbio.3000836.s007.csv]

Chromosome	QTL Position in cM	Unique QTL Identifier (For chromosomes with multiple QTL)	CalMorph Morphological Feature	Feature Description	Effect size	Nearest Marker	Std Error on Effect Size	Marker Position in Base Pairs	MH_corrected
2	5	1	D105_A	D: nucleus to cell tip (r) long axis length A	2.16050896394754	L2.2	0.00528251964407093	157334	no
2	6	1	D117_A	D: nucleus center to cell center A	2.872943492842	L2.2	0.00683707612379023	157334	yes
2	8	1	C111_C	D: bud tip to cell short axis extension C	2.19031335169142	L2.3	0.00999892907116354	232718	no
2	18	2	C107_C	Bud long axis C	3.60915811896546	L2.5	0.0178552473929462	364214	no
2	18	2	D121_C	D: bud nucleus center to bud tip C	3.38252671367756	L2.5	0.00962987863302566	364214	yes
2	18	2	D139_C	D: bud nucleus foci to bud tip C	3.46863310861727	L2.5	0.00951145213363361	364214	yes
2	18	2	D146_C	D: bud nucleus outline to bud tip C	2.78498557391553	L2.5	0.00868722703016487	364214	no
2	19	2	C12.1_C	Cell circumference C	4.67377423879916	L2.5	0.0156115870145233	364214	yes
2	19	2	C102_C	Whole cell circumference C	4.49692404462816	L2.5	0.0199706579620577	364214	yes
2	19	2	C112_C	D: bud neck to cell center C	4.20292929895054	L2.5	0.0152308947847228	364214	yes
2	19	2	C128_C	D: bud neck to cell hip C	4.34038917974417	L2.5	0.0147869662603467	364214	yes
2	19	2	D145_C	D: nucleus outline to cell hip C	3.65510401424773	L2.5	0.00810935171121956	364214	yes
2	19	2	D185_C	D: bud neck to cell hip through nucleus foci C	3.87205436044152	L2.5	0.0186693854351844	364214	no
2	19	2	D186_C	D: bud neck to cell hip through nucleus center C	4.06099260022337	L2.5	0.0187364046285159	364214	yes
2	20	2	C114_C	Bud axis ratio C	2.35822499852077	L2.5	0.0077049064139257	364214	no
2	21	2	D125_C	D: nucleus center to cell hip C	4.50337983813592	L2.5	0.0066011975250052	364214	yes
2	21	2	D141_C	D: nucleus foci to cell hip C	4.32700471531601	L2.5	0.00656031564168396	364214	yes
2	22	2	D155_A	Angle btwn C1D2-1 & C1C1-2. A	2.17077568867577	L2.5	0.0025363304735711	364214	yes
2	22	2	C11.1_C	Cell area C	4.79617515217417	L2.5	0.0158037132799923	364214	yes
2	22	2	D103_C	D: bud nucleus center to cell tip C	4.38582144914378	L2.5	0.00684205104333102	364214	yes
2	22	2	D128_C	D: bud nucleus foci to cell tip C	4.2001034715008	L2.5	0.00651127441995079	364214	yes
2	26	3	D136_B	D: nucleus foci to cell center B	4.184521068567	L2.6	0.00701065432603376	401137	yes
2	28	3	C11.1_A	Cell area A	3.93534094979377	L2.7	0.0104925223876692	470048	yes
2	28	3	C12.1_A	Cell circumference A	4.03927500840965	L2.7	0.0107627997181414	470048	yes
2	28	3	C103_A	Cell long axis A	5.59038390299923	L2.7	0.0107891925659132	470048	yes
2	28	3	D102_A	D: nucleus center to cell tip A	5.59212326828928	L2.7	0.00926971740192549	470048	yes
2	28	3	C11.1_B	Cell area B	7.63951378631173	L2.7	0.0193897471036035	470048	yes
2	28	3	C12.1_B	Cell circumference B	8.52873200207094	L2.7	0.0190829138820288	470048	yes
2	28	3	C101_B	Whole cell size B	6.69338448297492	L2.7	0.0189229443921246	470048	yes
2	28	3	C102_B	Whole cell circumference B	6.25088481845944	L2.7	0.014715720047786	470048	yes
2	28	3	C112_B	D: bud neck to cell center B	8.06975075299489	L2.7	0.016379265165802	470048	yes
2	28	3	C128_B	D: bud neck to cell hip B	6.29509489630307	L2.7	0.0177187862672194	470048	yes
2	28	3	D104_B	D: shared nucleus center to cell tip B	5.31560074535491	L2.7	0.0101349388927323	470048	yes
2	28	3	D118_B	D: nucleus center to cell center B	4.97520412888109	L2.7	0.009012176843712	470048	yes
2	28	3	D129_B	D: shared nucleus foci to cell tip B	5.51136443760753	L2.7	0.0104241947644949	470048	yes
2	28	3	D142_B	D: nucleus foci to cell hip B	5.16454004422847	L2.7	0.00975300514078771	470048	yes
2	28	3	C101_C	Whole cell size C	5.57231633922568	L2.7	0.0196909292874354	470048	no
2	28	3	C103_C	Cell long axis C	5.66208713562573	L2.7	0.0148449235514241	470048	yes
2	29	3	D127_A	D: nucleus foci to cell tip A	5.56783487417639	L2.7	0.00853929704113388	470048	yes
2	29	3	D135_A	D: nucleus foci to cell center A	2.90477748959566	L2.7	0.00390487451090075	470048	yes
2	29	3	D154_A	Angle btwn C1D1-1 & C1C1-2. A	1.64131039273448	L2.7	0.00310070680525868	470048	no
2	29	3	C103_B	Cell long axis B	6.47470997347212	L2.7	0.0166060060289643	470048	yes
2	29	3	D126_B	D: nucleus center to cell hip B	4.64637293845232	L2.7	0.00942153777052421	470048	yes
2	30	3	D154_B	Angle btwn C1D1-1 & C1C1-2. B	2.4113170004243	L2.7	0.00477059247389744	470048	no
2	55	4	D136_B	D: nucleus foci to cell center B	3.67664246423662	L2.12	0.00713232383521814	771098	no
4	73	1	C106_B	Bud direction B	2.83351308562486	L4.16	0.00588856081752899	938142	no
4	74	1	C110_B	D: bud tip to cell long axis extension B	2.28232622439785	L4.16	0.00647688021535258	938142	no
4	85	2	D143_C	D: nucleus outline to bud neck C	3.09123795494102	L4.18	0.00658818111112532	1071554	yes
4	88	2	C117_B	Cell outline to bud outline ratio B	2.08439135120084	L4.19	0.00663627261031608	1105160	no
4	88	2	D170_B	Angle btwn C4-1D2-1 & C4-1C1. B	2.41903034734301	L4.19	0.00509212677310598	1105160	no
4	88	2	D135_C	D: nucleus foci to cell center C	4.46011970820318	L4.19	0.00653679209392318	1105160	yes
4	89	2	D135_A	D: nucleus foci to cell center A	2.97340116844038	L4.19	0.00374025111350779	1105160	yes
4	90	2	D166_C	Angle btwn D1-1D1-2 & C4-1C4-2. C	3.04336919844056	L4.19	0.00384464947071678	1105160	yes
4	90	2	D167_C	Angle btwn D2-1D2-2 & C4-1C4-2. C	2.66884019834391	L4.19	0.00369153705732401	1105160	yes
4	92	2	D148_A	D: nucleus foci to cell center (r) nucleus position A	2.73908474166828	L4.19	0.00366921827091545	1105160	yes
4	92	2	D169_B	Angle btwn C4-1D1-1 & C4-1C1. B	3.85680094980256	L4.19	0.00523650146838843	1105160	yes
4	92	2	D117_C	D: nucleus center to cell center C	4.28759148724634	L4.19	0.0105375256845466	1105160	yes
4	92	2	D119_C	D: bud nucleus center to bud center C	2.76209906786982	L4.19	0.00698422601406384	1105160	no
4	93	2	D117_A	D: nucleus center to cell center A	3.65728441641435	L4.20	0.00653029036736243	1179950	yes
4	93	2	D136_B	D: nucleus foci to cell center B	3.85618297598572	L4.20	0.00707613174894607	1179950	yes
4	94	2	D147_A	D: nucleus center to cell center (r) nucleus position A	3.97379224650536	L4.20	0.00689049424810417	1179950	yes
4	94	2	D118_B	D: nucleus center to cell center B	6.10954775330786	L4.20	0.00843639784870232	1179950	yes
4	95	2	D105_A	D: nucleus to cell tip (r) long axis length A	3.04779944766753	L4.20	0.00521255284701337	1179950	yes
4	107	3	D17.1_A	Nucleus smoothness A	3.42474006819893	L4.22	0.014944741598635	1264114	no
4	109	3	D17.2_C	Bud nucleus smoothness C	3.57058258790812	L4.23	0.0124715059055302	1362227	no
5	17	1	D179_A	Minimum radius of nucleus A	5.65442006873612	L5.4	0.021530942260431	217278	no
5	20	1	D170_B	Angle btwn C4-1D2-1 & C4-1C1. B	2.52385130047235	L5.5	0.00480209711869522	338769	no
5	25	2	D155_B	Angle btwn C1D2-1 & C1C1-2. B	2.95429933098	L5.6	0.00410772292176214	399601	yes
5	26	2	D127_A	D: nucleus foci to cell tip A	4.05875808493233	L5.6	0.00857844910206561	399601	yes
5	26	2	C114_C	Bud axis ratio C	4.27182142523057	L5.6	0.00807799812766377	399601	yes
5	31.33	3	C115_A	Cell axis ratio A	10.8543527588624	L5.7	0.0203860208042998	457069	yes
5	34	3	C12.1_A	Cell circumference A	3.66439026055052	L5.8	0.0101297110681876	483311	no
5	34	3	C103_A	Cell long axis A	5.83213530288243	L5.8	0.0103359914810646	483311	yes
5	34	3	C128_C	D: bud neck to cell hip C	4.11921332226398	L5.8	0.0127599073726625	483311	no
5	35	3	D102_A	D: nucleus center to cell tip A	4.56712484178207	L5.8	0.00806187633055239	483311	yes
5	35	3	C12.1_B	Cell circumference B	4.92593015743527	L5.8	0.0171801119018093	483311	yes
5	35	3	C103_B	Cell long axis B	8.16611428306271	L5.8	0.0158264594577821	483311	yes
5	35	3	C112_B	D: bud neck to cell center B	5.32910119944369	L5.8	0.0145821828641638	483311	yes
5	35	3	C128_B	D: bud neck to cell hip B	6.69887512179334	L5.8	0.0158813010405413	483311	yes
5	35	3	C103_C	Cell long axis C	6.05442053446828	L5.8	0.0134310634859376	483311	yes
5	35	3	C107_C	Bud long axis C	3.55148652629829	L5.8	0.0134628268962879	483311	no
5	35	3	C115_C	Cell axis ratio C	12.5619539498357	L5.8	0.0192676510684812	483311	yes
5	35	3	D103_C	D: bud nucleus center to cell tip C	4.49291080067051	L5.8	0.00627031671919692	483311	yes
5	35	3	D125_C	D: nucleus center to cell hip C	3.99957066520472	L5.8	0.00615968912835395	483311	yes
5	35	3	D128_C	D: bud nucleus foci to cell tip C	4.62129939133733	L5.8	0.00596416752589908	483311	yes
5	35	3	D141_C	D: nucleus foci to cell hip C	4.20680833802921	L5.8	0.00613269330659675	483311	yes
5	35	3	D145_C	D: nucleus outline to cell hip C	3.40266824545791	L5.8	0.00681157322874686	483311	no
5	36	3	C115_B	Cell axis ratio B	12.8755915049858	L5.8	0.0593211273429827	483311	yes
5	36	3	D104_B	D: shared nucleus center to cell tip B	5.17782035497937	L5.8	0.00993276913454975	483311	yes
5	36	3	D126_B	D: nucleus center to cell hip B	5.31320176691597	L5.8	0.00963518071970783	483311	yes
5	36	3	D129_B	D: shared nucleus foci to cell tip B	5.46022995812759	L5.8	0.0101783006122943	483311	yes
5	36	3	D142_B	D: nucleus foci to cell hip B	5.15013467753257	L5.8	0.00954200435476278	483311	yes
5	37	3	D154_B	Angle btwn C1D1-1 & C1C1-2. B	3.48073847082123	L5.8	0.00558458758168828	483311	yes
5	37	3	C116_C	Bud axis ratio to cell axis ratio C	4.09979901403075	L5.8	0.00784329679343099	483311	yes
5	37	3	D121_C	D: bud nucleus center to bud tip C	3.40723993942023	L5.8	0.00840616234076179	483311	no
6	2	1	D139_C	D: bud nucleus foci to bud tip C	2.15803341953934	L6.1	0.007796432734698	103743	no
6	3	1	D132_B	D: nucleus foci to bud neck B	2.63405325003393	L6.2	0.00675810177207411	137289	no
6	4	1	C103_A	Cell long axis A	3.83168401089793	L6.2	0.010054381686509	137289	yes
6	4	1	D102_A	D: nucleus center to cell tip A	2.71715957094333	L6.2	0.00848689651671216	137289	no
6	4	1	C107_C	Bud long axis C	2.3302518297677	L6.2	0.0140682173580284	137289	no
6	4	1	D103_C	D: bud nucleus center to cell tip C	2.5237899233761	L6.2	0.00658321150954249	137289	no
6	5	1	C11.1_A	Cell area A	2.98572504810868	L6.2	0.00922778018686374	137289	yes
6	5	1	C12.1_A	Cell circumference A	2.94640985497688	L6.2	0.00941828431007601	137289	yes
6	5	1	D127_A	D: nucleus foci to cell tip A	2.36397397713452	L6.2	0.0078972357512962	137289	no
6	5	1	C103_B	Cell long axis B	3.27053479532377	L6.2	0.0154643182685839	137289	no
6	5	1	C11.1_C	Cell area C	3.97244447517054	L6.2	0.0144118678654147	137289	yes
6	5	1	C12.1_C	Cell circumference C	3.31868174166037	L6.2	0.0126819004923963	137289	yes
6	5	1	C101_C	Whole cell size C	4.36635990705337	L6.2	0.01750280981674	137289	no
6	5	1	C102_C	Whole cell circumference C	3.37396750373257	L6.2	0.0162316642747951	137289	no
6	5	1	C103_C	Cell long axis C	4.13351488011296	L6.2	0.01340215295646	137289	yes
6	5	1	C112_C	D: bud neck to cell center C	3.15826667409156	L6.2	0.0122995277925496	137289	yes
6	5	1	C128_C	D: bud neck to cell hip C	3.25995748130353	L6.2	0.0120475293401342	137289	yes
6	5	1	D125_C	D: nucleus center to cell hip C	2.78430303063758	L6.2	0.00615620962941545	137289	yes
6	5	1	D128_C	D: bud nucleus foci to cell tip C	2.14048116022989	L6.2	0.00596648183466464	137289	no
6	5	1	D141_C	D: nucleus foci to cell hip C	2.65596999822284	L6.2	0.00610151115739013	137289	no
6	5	1	D185_C	D: bud neck to cell hip through nucleus foci C	3.31519724814176	L6.2	0.0153632216521165	137289	yes
6	5	1	D186_C	D: bud neck to cell hip through nucleus center C	3.41317311497328	L6.2	0.0154183724081857	137289	yes
6	13	2	D121_C	D: bud nucleus center to bud tip C	2.33225066465859	L6.4	0.00821418091876586	201870	no
7	5	1	C115_B	Cell axis ratio B	9.52803465092088	L7.2	0.0207993558163672	96936	no
7	5	1	C114_C	Bud axis ratio C	3.67785462600523	L7.2	0.00764648228269437	96936	no
7	9	1	D154_B	Angle btwn C1D1-1 & C1C1-2. B	2.41571713746779	L7.3	0.00531074429847784	171769	no
7	9	1	D155_B	Angle btwn C1D2-1 & C1C1-2. B	2.15053978629385	L7.3	0.00463421215748743	171769	no
7	11.5	1	D167_C	Angle btwn D2-1D2-2 & C4-1C4-2. C	2.07360955847819	L7.3	0.00408453800870624	171769	yes
7	13	1	D162_C	Angle btwn D1-1D1-2 & C1C4-1. C	3.41118232017161	L7.4	0.00732865847911802	230212	no
7	20	2	C115_A	Cell axis ratio A	9.37773446243852	L7.5	0.0190894363065646	284681	no
7	20	2	C115_C	Cell axis ratio C	8.24430953093433	L7.5	0.0189401324440822	284681	no
7	21	2	C104_B	Cell short axis B	9.63170689533001	L7.5	0.0210933594176086	284681	yes
7	21	2	C12.1_C	Cell circumference C	4.98503741283633	L7.5	0.0139804250475021	284681	no
7	21	2	C104_C	Cell short axis C	8.04812371219277	L7.5	0.0191223485549876	284681	yes
7	21	2	D197_C	Ratio of bud to cell nucleus size C	3.13397048698079	L7.5	0.00940680507924198	284681	no
7	21.5	2	D179_C	Minimum radius of nucleus C	8.20994582048369	L7.5	0.018657970357452	284681	yes
7	22	2	C109_B	Neck width B	3.6136214403191	L7.5	0.00869714328573947	284681	no
7	22	2	C11.1_C	Cell area C	5.92525428745154	L7.5	0.0161761162252483	284681	yes
7	22	2	D130_C	D: nucleus foci to bud neck C	3.14375504331532	L7.5	0.00824583219680085	284681	no
7	22	2	D134_C	D: nucleus foci to nucleus foci through neck C	3.79703313377114	L7.5	0.0109606430040127	284681	no
7	22	2	D198_C	Ratio of bud to cell nucleus brightness C	3.10196598675801	L7.5	0.00879957397102647	284681	no
7	23	2	D105_A	D: nucleus to cell tip (r) long axis length A	2.49030733996337	L7.6	0.00604039244247687	345474	yes
7	23	2	D147_A	D: nucleus center to cell center (r) nucleus position A	2.44164421114025	L7.6	0.00750516732535821	345474	yes
7	23	2	C11.1_B	Cell area B	6.28274096408442	L7.6	0.0190947951268503	345474	yes
7	23	2	D181_B	Minimum radius of shared nucleus B	7.38116144033622	L7.6	0.0159069339980279	345474	yes
7	23	2	D14.1_C	Nucleus area C	9.68499099521605	L7.6	0.024507255407383	345474	yes
7	23	2	D173_C	maxD: nucleus center to nucleus outline C	9.11626680928883	L7.6	0.0223485121654891	345474	yes
7	23	2	D176_C	Nucleus long axis length C	9.36636242848943	L7.6	0.0238608592941241	345474	yes
7	23	2	D177_C	Bud nucleus long axis length C	6.7917524751503	L7.6	0.0156710521339807	345474	yes
7	23.5	2	C104_A	Cell short axis A	5.62110492046395	L7.6	0.0104455800026282	345474	yes
7	24	2	D14.1_A	Nucleus area A	9.48640315250609	L7.6	0.0246832049843574	345474	yes
7	24	2	D15.1_A	Nucleus brightness A	4.96681043190731	L7.6	0.0155386313478861	345474	yes
7	24	2	D173_A	maxD: nucleus center to nucleus outline A	8.9555459032653	L7.6	0.0225428217921399	345474	yes
7	24	2	D176_A	Nucleus long axis length A	8.87972829579111	L7.6	0.0237655583991563	345474	yes
7	24	2	D179_A	Minimum radius of nucleus A	8.62208222000195	L7.6	0.0181320102320059	345474	yes
7	24	2	C101_B	Whole cell size B	8.24136760044853	L7.6	0.0181123641994948	345474	yes
7	24	2	D14.3_B	Shared nucleus area B	8.91323250221427	L7.6	0.0169100312003743	345474	yes
7	24	2	D175_B	maxD: nucleus foci to nucleus outline B	7.23786861507643	L7.6	0.0132627902385012	345474	yes
7	24	2	D178_B	Shared nucleus long axis length B	7.26204602429932	L7.6	0.0137655018773416	345474	yes
7	24	2	C101_C	Whole cell size C	6.89569912163232	L7.6	0.0189140479845185	345474	yes
7	24	2	D14.3_C	Shared nucleus area C	10.9742976604597	L7.6	0.0255319927592141	345474	yes
7	24	2	D15.1_C	Nucleus brightness C	5.39661197322302	L7.6	0.0177286992210766	345474	yes
7	24	2	D15.3_C	Shared nucleus brightness C	5.162081564587	L7.6	0.0200716583672833	345474	yes
7	24	2	D170_C	Angle btwn C4-1D2-1 & C4-1C1. C	2.39877454991761	L7.6	0.00431303189594117	345474	no
7	24	2	D174_C	maxD: bud nucleus center to bud nucleus outline C	6.96156267438132	L7.6	0.0148748461220759	345474	yes
7	24	2	D185_C	D: bud neck to cell hip through nucleus foci C	5.1313369952945	L7.6	0.0164889314679468	345474	no
7	24	2	D186_C	D: bud neck to cell hip through nucleus center C	5.25040343927895	L7.6	0.0165481232870732	345474	no
7	24.5	2	D14.2_C	Bud nucleus area C	7.49336546569471	L7.6	0.0144541961562998	345474	yes
7	24.5	2	D180_C	Minimum radius of bud nucleus C	6.67405150585041	L7.6	0.0123719886941133	345474	yes
7	25	2	C11.2_B	Bud area B	4.90161708444049	L7.6	0.00725720664135554	345474	yes
7	25	2	C12.2_B	Bud circumference B	4.82140571290191	L7.6	0.00825692082279742	345474	yes
7	25	2	C102_B	Whole cell circumference B	6.35203149367252	L7.6	0.0132966436312546	345474	yes
7	25	2	C107_B	Bud long axis B	3.42955313106673	L7.6	0.00681484836227509	345474	yes
7	25	2	C110_B	D: bud tip to cell long axis extension B	3.75324597203429	L7.6	0.00511562282302359	345474	yes
7	25	2	C113_B	D: bud tip to cell long axis B	3.09784951324278	L7.6	0.00527074452109299	345474	yes
7	25	2	C117_B	Cell outline to bud outline ratio B	3.38032051029352	L7.6	0.00613071073316398	345474	yes
7	25	2	C118_B	Bud size to cell size ratio B	3.44787366288985	L7.6	0.00623258757475236	345474	yes
7	25	2	D15.3_B	Shared nucleus brightness B	4.1918441781022	L7.6	0.0174135605753324	345474	no
7	25	2	C11.2_C	Bud area C	5.10330290188718	L7.6	0.0152244923374046	345474	no
7	25	2	C108_C	Bud short axis C	4.86465273924985	L7.6	0.0123110192614139	345474	yes
7	25.5	2	C105_B	Neck position B	3.15783004921762	L7.6	0.00508801024094294	345474	yes
7	25.5	2	D166_C	Angle btwn D1-1D1-2 & C4-1C4-2. C	2.03747002532461	L7.6	0.00402558440692355	345474	no
7	26	2	C106_B	Bud direction B	2.67947542570238	L7.6	0.00467357179606739	345474	yes
7	26	2	D117_C	D: nucleus center to cell center C	3.30758754758643	L7.6	0.0112251328044988	345474	no
7	26	2	D145_C	D: nucleus outline to cell hip C	3.25616638421528	L7.6	0.00795414211343596	345474	yes
7	26	2	D169_C	Angle btwn C4-1D1-1 & C4-1C1. C	3.59377142457013	L7.6	0.00780995333173024	345474	yes
7	54.5	3	C115_B	Cell axis ratio B	10.5046899347947	L7.13	0.0227848720770306	726513	yes
7	54.5	3	C114_C	Bud axis ratio C	4.85051823232888	L7.13	0.00825674317895742	726513	yes
7	55	3	C105_B	Neck position B	3.17104347846226	L7.13	0.00492477340234849	726513	no
7	55	3	D145_C	D: nucleus outline to cell hip C	3.08088201498425	L7.13	0.00679643393451334	726513	no
7	55.5	3	C115_C	Cell axis ratio C	9.292894595333	L7.13	0.0190137362384016	726513	yes
7	56	3	C115_A	Cell axis ratio A	10.7747837946842	L7.13	0.0201664378590587	726513	yes
7	56	3	D155_A	Angle btwn C1D2-1 & C1C1-2. A	1.86042273376131	L7.13	0.00248629685966328	726513	no
7	57	3	D154_A	Angle btwn C1D1-1 & C1C1-2. A	2.38167805534981	L7.13	0.00306950164970465	726513	no
7	57	3	D126_B	D: nucleus center to cell hip B	4.72497252829086	L7.13	0.00933372441991595	726513	no
7	60	3	C104_A	Cell short axis A	3.67809089838687	L7.14	0.00932270306673382	763041	no
7	60	3	C117_B	Cell outline to bud outline ratio B	2.55202046442631	L7.14	0.00595932319576127	763041	no
7	60	3	C118_B	Bud size to cell size ratio B	2.34162022781873	L7.14	0.00612389943008466	763041	no
7	60	3	D154_B	Angle btwn C1D1-1 & C1C1-2. B	2.37116010774668	L7.14	0.00477202882107346	763041	no
7	60	3	D155_B	Angle btwn C1D2-1 & C1C1-2. B	2.46466217988392	L7.14	0.00416176618226375	763041	no
7	61	3	D163_C	Angle btwn D2-1D2-2 & C1C4-1. C	2.95052717847951	L7.14	0.00530261578786485	763041	no
7	63	3	D114_B	D: neck to nucleus (r) neck to hip B	2.97226651322771	L7.15	0.00667224830451277	809368	no
7	80	4	C104_B	Cell short axis B	5.30901531724468	L7.18	0.0193907279632942	942774	no
7	80	4	C104_C	Cell short axis C	4.22978496233642	L7.18	0.0177329540273361	942774	no
7	80	4	D179_C	Minimum radius of nucleus C	4.80162091907342	L7.18	0.0170258257796882	942774	no
7	80	4	D180_C	Minimum radius of bud nucleus C	3.7685472529421	L7.18	0.0111972726153842	942774	no
7	85	4	D14.3_B	Shared nucleus area B	4.04929155614199	L7.19	0.0161540261575911	998972	no
7	85	4	D175_B	maxD: nucleus foci to nucleus outline B	3.60652275647927	L7.19	0.0126698441828215	998972	no
7	85	4	D178_B	Shared nucleus long axis length B	3.77306890001938	L7.19	0.0131500808463336	998972	no
8	3	1	D148_A	D: nucleus foci to cell center (r) nucleus position A	2.42243056990252	L8.2	0.00390445660342873	66737	yes
8	4	1	C13_A	Cell smoothness A	2.37632452906097	L8.2	0.0145719625667965	66737	no
8	5	1	C13_C	Cell smoothness C	2.56932974195159	L8.2	0.0143195499957119	66737	no
8	6	1	C104_C	Cell short axis C	4.85128816537703	L8.2	0.0198646903796279	66737	yes
8	8	1	C104_A	Cell short axis A	3.24056067115579	L8.3	0.011216298329472	117287	yes
8	8	1	C104_B	Cell short axis B	5.40220232201632	L8.3	0.0236285591954231	117287	yes
8	8	1	C11.1_C	Cell area C	6.49375946514375	L8.3	0.0175306007979043	117287	yes
8	9	1	C11.1_A	Cell area A	3.89676435275845	L8.3	0.0109643407223581	117287	yes
8	9	1	C12.1_A	Cell circumference A	3.90572399561437	L8.3	0.0112478369987263	117287	yes
8	9	1	C103_A	Cell long axis A	4.18846117646865	L8.3	0.0116093885967176	117287	yes
8	9	1	C11.1_B	Cell area B	7.64342089719685	L8.3	0.0202663047039189	117287	yes
8	9	1	C12.1_B	Cell circumference B	7.07743321709796	L8.3	0.0201499526358467	117287	yes
8	9	1	C101_B	Whole cell size B	6.00541153190991	L8.3	0.0198752525873693	117287	yes
8	9	1	C102_B	Whole cell circumference B	4.82481408843033	L8.3	0.0154531173413962	117287	yes
8	9	1	C103_B	Cell long axis B	7.82245127847429	L8.3	0.0187603235789473	117287	yes
8	9	1	C107_B	Bud long axis B	1.52572834738135	L8.3	0.00795219788305192	117287	no
8	9	1	D104_B	D: shared nucleus center to cell tip B	6.70954681326221	L8.3	0.0105597462316494	117287	yes
8	9	1	D110_B	D: shared nucleus center to bud neck B	2.15825636263849	L8.3	0.00803412462801613	117287	yes
8	9	1	C11.2_C	Bud area C	6.40043294774714	L8.3	0.0174392431008723	117287	yes
8	9	1	C12.1_C	Cell circumference C	6.87516924188178	L8.3	0.0151946224613364	117287	yes
8	9	1	C12.2_C	Bud circumference C	6.13311830140631	L8.3	0.0165877557756221	117287	yes
8	9	1	C101_C	Whole cell size C	7.04172972741533	L8.3	0.0207562543132373	117287	yes
8	9	1	C102_C	Whole cell circumference C	7.16817944689845	L8.3	0.0193105434870972	117287	yes
8	9	1	C103_C	Cell long axis C	6.75215223629252	L8.3	0.0160599233564241	117287	yes
8	9	1	C107_C	Bud long axis C	6.55786452523661	L8.3	0.0160259787848657	117287	yes
8	9	1	C108_C	Bud short axis C	3.48162615860946	L8.3	0.0141019387025367	117287	yes
8	9	1	C112_C	D: bud neck to cell center C	5.97291534065913	L8.3	0.0146502776509311	117287	yes
8	9	1	D109_C	D: bud nucleus center to bud neck C	4.24262327895711	L8.3	0.01133368442795	117287	yes
8	9	1	D131_C	D: bud nucleus foci to bud neck C	4.18589240055728	L8.3	0.0111838530168183	117287	yes
8	9	1	D185_C	D: bud neck to cell hip through nucleus foci C	8.49275779523554	L8.3	0.0180824383051641	117287	yes
8	9	1	D186_C	D: bud neck to cell hip through nucleus center C	8.58989157895461	L8.3	0.018147350480923	117287	yes
8	10	1	D102_A	D: nucleus center to cell tip A	3.45263215146128	L8.3	0.00895925863166727	117287	yes
8	10	1	D127_A	D: nucleus foci to cell tip A	3.00780381708802	L8.3	0.00896436844659292	117287	yes
8	10	1	C111_B	D: bud tip to cell short axis extension B	3.55642498705384	L8.3	0.00667602474334571	117287	yes
8	10	1	C112_B	D: bud neck to cell center B	6.40974506178979	L8.3	0.0160006351624042	117287	yes
8	10	1	C128_B	D: bud neck to cell hip B	7.75226156205921	L8.3	0.0182427698388498	117287	yes
8	10	1	D126_B	D: nucleus center to cell hip B	5.45653442047319	L8.3	0.010201727137519	117287	yes
8	10	1	D129_B	D: shared nucleus foci to cell tip B	5.25392249306742	L8.3	0.0106710742635454	117287	yes
8	10	1	D142_B	D: nucleus foci to cell hip B	5.4505605048691	L8.3	0.0101177412612439	117287	yes
8	10	1	D154_B	Angle btwn C1D1-1 & C1C1-2. B	2.26335105404719	L8.3	0.00494566604115756	117287	no
8	10	1	D155_B	Angle btwn C1D2-1 & C1C1-2. B	2.22001804587536	L8.3	0.00432033142893408	117287	no
8	10	1	C114_C	Bud axis ratio C	3.30203452756843	L8.3	0.00776851054366194	117287	no
8	10	1	C128_C	D: bud neck to cell hip C	6.46161562283719	L8.3	0.0135530087646645	117287	yes
8	10	1	D103_C	D: bud nucleus center to cell tip C	3.38614707403199	L8.3	0.00697994553646324	117287	yes
8	10	1	D121_C	D: bud nucleus center to bud tip C	3.47948343256595	L8.3	0.00818236469943117	117287	yes
8	10	1	D125_C	D: nucleus center to cell hip C	3.19043518520171	L8.3	0.00687695430533983	117287	yes
8	10	1	D128_C	D: bud nucleus foci to cell tip C	3.12698851965619	L8.3	0.0066637736204296	117287	yes
8	10	1	D139_C	D: bud nucleus foci to bud tip C	3.38548768721363	L8.3	0.00799614843729059	117287	yes
8	10	1	D141_C	D: nucleus foci to cell hip C	2.76068403151576	L8.3	0.00678500112154037	117287	yes
8	10	1	D146_C	D: bud nucleus outline to bud tip C	2.56821163793684	L8.3	0.00733628607492821	117287	yes
8	11	1	C111_C	D: bud tip to cell short axis extension C	4.04385162073242	L8.3	0.00970253449008182	117287	yes
8	11	1	C113_C	D: bud tip to cell long axis C	1.91172920565684	L8.3	0.00753787592989783	117287	no
8	11	1	D116_C	D: nucleus to nucleus through bud neck C	4.70327289028869	L8.3	0.0121393924915027	117287	yes
8	11	1	D134_C	D: nucleus foci to nucleus foci through neck C	4.73188199537699	L8.3	0.0113190373690556	117287	yes
8	12	1	D108_C	D: nucleus center to bud neck C	3.97058372884088	L8.3	0.008198017378641	117287	yes
8	12	1	D130_C	D: nucleus foci to bud neck C	3.56388678203841	L8.3	0.00866454665314859	117287	yes
8	12	1	D144_C	D: bud nucleus outline to bud neck C	3.41988890761489	L8.3	0.0081060575857108	117287	yes
9	25	1	D197_C	Ratio of bud to cell nucleus size C	3.17558641293719	L9.6	0.00862885086064155	224629	no
9	25	1	D198_C	Ratio of bud to cell nucleus brightness C	2.71701826414051	L9.6	0.00777613069191733	224629	no
9	28	1	D166_C	Angle btwn D1-1D1-2 & C4-1C4-2. C	2.33806749337053	L9.7	0.00398495458260554	250315	no
10	1	1	D14.2_C	Bud nucleus area C	4.34732992645748	L10.1	0.0145088114548029	37500	no
10	9	1	C106_C	Bud direction C	2.54053208208179	L10.3	0.0053050028098823	101647	no
10	46	2	D142_B	D: nucleus foci to cell hip B	2.95451626790002	L10.10	0.00981631833984268	444450	no
10	47	2	C111_B	D: bud tip to cell short axis extension B	2.60973233795759	L10.10	0.00676216059745751	444450	no
11	0	1	C11.1_A	Cell area A	4.58549688754672	L11.1	0.00999750714922869	42556	yes
11	0	1	C12.1_A	Cell circumference A	5.20410927367999	L11.1	0.0101027485498092	42556	yes
11	0	1	C104_A	Cell short axis A	6.23315442700713	L11.1	0.009912439509236	42556	yes
11	0	1	C104_B	Cell short axis B	5.15095286162121	L11.1	0.0209766956409212	42556	no
11	0	1	C11.1_C	Cell area C	3.836931357235	L11.1	0.0157931444400503	42556	no
11	0	1	C12.1_C	Cell circumference C	6.18847896498088	L11.1	0.0139184242933006	42556	yes
11	0	1	C102_C	Whole cell circumference C	4.69678505125288	L11.1	0.0177787378514703	42556	no
11	0	1	C104_C	Cell short axis C	5.78270060970974	L11.1	0.0191224783320687	42556	no
11	0	1	C112_C	D: bud neck to cell center C	7.27871760743016	L11.1	0.0133508414715513	42556	yes
11	0	1	C128_C	D: bud neck to cell hip C	6.38180518377331	L11.1	0.0128786080193748	42556	yes
11	0	1	D15.1_C	Nucleus brightness C	6.21494240956968	L11.1	0.0173438195576857	42556	yes
11	0	1	D15.2_C	Bud nucleus brightness C	6.17384570492323	L11.1	0.0191316452203674	42556	yes
11	0	1	D15.3_C	Shared nucleus brightness C	6.57756578550902	L11.1	0.0196359144348173	42556	yes
11	0	1	D108_C	D: nucleus center to bud neck C	4.54081499686841	L11.1	0.00736857408184292	42556	yes
11	0	1	D116_C	D: nucleus to nucleus through bud neck C	4.34992911194784	L11.1	0.0110098294797125	42556	no
11	0	1	D130_C	D: nucleus foci to bud neck C	4.48217074774463	L11.1	0.00786199762752273	42556	yes
11	0	1	D134_C	D: nucleus foci to nucleus foci through neck C	3.93077202154477	L11.1	0.0104219227814947	42556	no
11	1	1	C126_A	Brightness difference of cell wall A	17.5491260343681	L11.1	0.0307172083545631	42556	yes
11	1	1	D15.1_A	Nucleus brightness A	7.48011695081992	L11.1	0.0164706405080851	42556	yes
11	1	1	D15.3_B	Shared nucleus brightness B	4.73831918354018	L11.1	0.019254515342827	42556	no
11	1	1	C126_C	Brightness difference of cell wall C	11.1336988536657	L11.1	0.0223291611339051	42556	yes
11	1	1	D16.2_C	Bud maximum nucleus brightness C	6.19989737147224	L11.1	0.0272060466367019	42556	no
11	2	1	D16.1_A	Maximum nucleus brightness A	6.91192342969608	L11.1	0.022374405137038	42556	yes
11	2	1	D191_A	Average nucleus brightness A	7.00133489500822	L11.1	0.0256491930594395	42556	yes
11	2	1	C126_B	Brightness difference of cell wall B	9.4889195637101	L11.1	0.0288626783226834	42556	yes
11	2	1	C116_C	Bud axis ratio to cell axis ratio C	5.08218609581605	L11.1	0.00786428743403903	42556	yes
11	2	1	D16.3_C	Shared maximum nucleus brightness C	6.39971989111659	L11.1	0.0253066536707404	42556	no
11	3	1	C13_A	Cell smoothness A	6.50913670870195	L11.2	0.0147760309289894	98239	yes
11	3	1	C13_C	Cell smoothness C	6.77178703853136	L11.2	0.0155351568461541	98239	yes
11	3	1	C109_C	Neck width C	5.09392828883501	L11.2	0.00832419021226661	98239	yes
11	3	1	C111_C	D: bud tip to cell short axis extension C	3.89227775474851	L11.2	0.00902003135066369	98239	yes
11	5	1	C106_C	Bud direction C	2.61506713125288	L11.2	0.00489770683062418	98239	no
11	5	1	D158_C	Angle btwn D1-1D1-2 & C1-1C1-2 C	2.94557690168591	L11.2	0.00530330737754197	98239	no
11	5	1	D159_C	Angle btwn D2-1D2-2 & C1-1C1-2 C	2.91881224960259	L11.2	0.00521820866363306	98239	no
11	6	1	C105_C	Neck position C	3.58501484625303	L11.2	0.00680247341576543	98239	yes
11	15	2	C114_C	Bud axis ratio C	3.56339345122006	L11.4	0.00727745675397324	205731	no
11	27	3	C107_B	Bud long axis B	3.77875752256213	L11.6	0.00735481055489098	294778	no
11	27	3	C117_B	Cell outline to bud outline ratio B	2.79629104963893	L11.6	0.0069032785543603	294778	no
11	27	3	C118_B	Bud size to cell size ratio B	2.83352689601551	L11.6	0.00707566949080103	294778	no
11	28	3	C109_B	Neck width B	3.90060997160125	L11.7	0.00870530032265455	350108	yes
11	40	4	C104_A	Cell short axis A	2.94820834816278	L11.9	0.00933868216626941	420286	no
11	40	4	C104_C	Cell short axis C	3.54424087850656	L11.9	0.0176553680850175	420286	no
11	45	4	D108_C	D: nucleus center to bud neck C	1.98651001681962	L11.10	0.00701267681649422	447373	no
11	45	4	D116_C	D: nucleus to nucleus through bud neck C	2.52388750788988	L11.10	0.0106229484679553	447373	no
11	46	4	C104_B	Cell short axis B	5.086898851959	L11.10	0.021932169347285	447373	yes
11	53	5	D123_C	D: bud nucleus center to bud tip (r) bud long axis C	3.52078926892716	L11.12	0.00614186074024793	550142	yes
11	53	5	D153_C	Mobility of bud nucleus C	2.9893678546859	L11.12	0.00581208720329594	550142	no
11	54	5	D113_C	D: neck to nucleus (r) long axis length C	4.46005359616304	L11.12	0.00606550275213717	550142	yes
11	54	5	D135_C	D: nucleus foci to cell center C	2.98045291826983	L11.12	0.00682373496628972	550142	no
11	55	5	D117_C	D: nucleus center to cell center C	3.62875661397764	L11.12	0.00949658246729558	550142	no
11	58	5	D121_C	D: bud nucleus center to bud tip C	4.74885281610177	L11.13	0.00769113727101706	574867	yes
11	58	5	D139_C	D: bud nucleus foci to bud tip C	4.21391500846645	L11.13	0.00762253115219071	574867	yes
11	58	5	D146_C	D: bud nucleus outline to bud tip C	3.28064139613414	L11.13	0.00685188546340022	574867	yes
11	61	5	C107_C	Bud long axis C	4.88924303424517	L11.13	0.0144487133956659	574867	no
11	62	5	D103_C	D: bud nucleus center to cell tip C	5.45793273351264	L11.13	0.00724131015119579	574867	yes
11	62	5	D106_C	D: bud nucleus to cell tip (r) long axis length C	3.21508550988285	L11.13	0.00572863222452731	574867	yes
11	62	5	D112_C	D: neck to nucleus (r) neck to hip C	4.83531872181399	L11.13	0.0057490235727678	574867	yes
11	62	5	D125_C	D: nucleus center to cell hip C	5.02373835106456	L11.13	0.0070994330916947	574867	yes
11	62	5	D128_C	D: bud nucleus foci to cell tip C	5.4220371902043	L11.13	0.00686757197395616	574867	yes
11	62	5	D141_C	D: nucleus foci to cell hip C	5.1276402307925	L11.13	0.00706037327605924	574867	yes
11	62	5	D152_C	Mobility of nucleus C	4.98934670073692	L11.13	0.00563353379785087	574867	yes
11	63	5	C103_A	Cell long axis A	6.41800871561819	L11.14	0.0108800622736607	611271	yes
11	63	5	D127_A	D: nucleus foci to cell tip A	4.26993520975048	L11.14	0.0089874969103965	611271	yes
11	63	5	C103_C	Cell long axis C	5.73597661276189	L11.14	0.0151210791535244	611271	yes
11	63	5	D145_C	D: nucleus outline to cell hip C	4.41944701559419	L11.14	0.00783076788128029	611271	yes
11	64	5	C115_A	Cell axis ratio A	13.5139603975281	L11.14	0.0201816656727028	611271	yes
11	64	5	D154_A	Angle btwn C1D1-1 & C1C1-2. A	2.14034940187832	L11.14	0.00309732039440123	611271	no
11	64	5	C103_B	Cell long axis B	6.89677711842687	L11.14	0.016786497538632	611271	yes
11	64	5	C111_B	D: bud tip to cell short axis extension B	4.53626325819457	L11.14	0.00608184921535381	611271	yes
11	64	5	C112_B	D: bud neck to cell center B	6.29237647676538	L11.14	0.0156273293873363	611271	no
11	64	5	C115_B	Cell axis ratio B	14.8898000803521	L11.14	0.0221082878833123	611271	yes
11	64	5	C128_B	D: bud neck to cell hip B	6.73098822783023	L11.14	0.0168484049108641	611271	yes
11	64.5	5	D102_A	D: nucleus center to cell tip A	4.99040215887034	L11.14	0.008668692369125	611271	yes
11	66	5	C114_C	Bud axis ratio C	5.98500412816385	L11.14	0.0077673419134353	611271	yes
11	66	5	C115_C	Cell axis ratio C	12.8540435593335	L11.14	0.0191079395958238	611271	yes
12	0	1	D136_B	D: nucleus foci to cell center B	3.7988442623428	L12.1	0.00703683025046482	36476	yes
12	67	2	C103_A	Cell long axis A	5.85519017950783	L12.14	0.0104933798907491	755970	no
12	68	2	D102_A	D: nucleus center to cell tip A	5.37595517455362	L12.15	0.00885793306691274	820804	no
12	68	2	D127_A	D: nucleus foci to cell tip A	4.72251985262436	L12.15	0.008699446866354	820804	no
12	69	2	D104_B	D: shared nucleus center to cell tip B	5.12955024372854	L12.15	0.00960917098793141	820804	no
12	69	2	D126_B	D: nucleus center to cell hip B	5.32011525296145	L12.15	0.00931233755712977	820804	no
12	70	2	C115_A	Cell axis ratio A	8.73968907098779	L12.15	0.019023351019928	820804	yes
12	70	2	C111_B	D: bud tip to cell short axis extension B	3.67232608779542	L12.15	0.00572872880172038	820804	yes
12	70	2	C115_B	Cell axis ratio B	7.93927822309924	L12.15	0.0206831384371049	820804	yes
12	70	2	C115_C	Cell axis ratio C	8.18442907023966	L12.15	0.018906977222691	820804	yes
12	70	2	D125_C	D: nucleus center to cell hip C	4.76837570608805	L12.15	0.00617612924552166	820804	yes
12	71	2	D103_C	D: bud nucleus center to cell tip C	5.0313501088141	L12.15	0.00723959879634107	820804	yes
12	71	2	D141_C	D: nucleus foci to cell hip C	4.64850165378663	L12.15	0.00706547345148833	820804	no
12	72	2	D112_C	D: neck to nucleus (r) neck to hip C	3.08815863268024	L12.15	0.00628893500825625	820804	no
12	73	2	C105_B	Neck position B	3.99556302363109	L12.16	0.00623724116396803	881789	yes
12	80	3	D148_A	D: nucleus foci to cell center (r) nucleus position A	2.14993900019	L12.17	0.00328613925218301	969367	no
13	21	1	D144_C	D: bud nucleus outline to bud neck C	2.29753024154916	L13.5	0.00770012169955797	244520	no
13	23	1	C118_B	Bud size to cell size ratio B	2.59689646811004	L13.6	0.00673297400347249	308352	no
13	26	1	C110_C	D: bud tip to cell long axis extension C	4.45259192624738	L13.6	0.00576823393161874	308352	yes
13	28	1	C11.2_B	Bud area B	5.91396259247746	L13.7	0.00755746975552445	341110	yes
13	28	1	C12.2_B	Bud circumference B	6.20716659795599	L13.7	0.00859854658629314	341110	yes
13	28	1	C107_B	Bud long axis B	5.61030165066945	L13.7	0.00795770669804096	341110	yes
13	28	1	C110_B	D: bud tip to cell long axis extension B	4.07561345473407	L13.7	0.00538320766296991	341110	yes
13	29	1	D146_C	D: bud nucleus outline to bud tip C	4.65505234976637	L13.7	0.00746424237559513	341110	yes
13	30	1	C109_C	Neck width C	3.46248253921655	L13.7	0.00739148003447871	341110	yes
13	30.5	1	C103_A	Cell long axis A	8.02781624836969	L13.7	0.0106047906720122	341110	yes
13	30.5	1	D127_A	D: nucleus foci to cell tip A	5.68625587260348	L13.7	0.00875755704133097	341110	yes
13	31	1	C11.1_A	Cell area A	9.67889593497138	L13.7	0.0108837377534944	341110	yes
13	31	1	C12.1_A	Cell circumference A	9.73701973767795	L13.7	0.0110795555710232	341110	yes
13	31	1	C13_A	Cell smoothness A	8.12498514541364	L13.7	0.014569539009593	341110	yes
13	31	1	D102_A	D: nucleus center to cell tip A	5.71095433985787	L13.7	0.00953299298131596	341110	yes
13	31	1	C101_B	Whole cell size B	11.9368793468451	L13.7	0.0196965947865602	341110	yes
13	31	1	C102_B	Whole cell circumference B	9.83116800497455	L13.7	0.0152955002600191	341110	yes
13	31	1	C103_B	Cell long axis B	7.99314369851085	L13.7	0.0185390316447274	341110	yes
13	31	1	C111_B	D: bud tip to cell short axis extension B	2.7547907476295	L13.7	0.0066611744276221	341110	yes
13	31	1	C113_B	D: bud tip to cell long axis B	4.88167148831192	L13.7	0.00548172866683434	341110	yes
13	31	1	D110_B	D: shared nucleus center to bud neck B	5.06620685096397	L13.7	0.00804545120658375	341110	yes
13	31	1	D126_B	D: nucleus center to cell hip B	3.5169901883699	L13.7	0.0102323803843175	341110	yes
13	31	1	D142_B	D: nucleus foci to cell hip B	4.1814054213137	L13.7	0.00998616259554414	341110	yes
13	31	1	C13_C	Cell smoothness C	7.54580280901665	L13.7	0.0155133630216291	341110	yes
13	31	1	C103_C	Cell long axis C	7.40746823910167	L13.7	0.0159258540288744	341110	yes
13	31	1	D103_C	D: bud nucleus center to cell tip C	4.76594350313654	L13.7	0.0074156747017163	341110	yes
13	31	1	D121_C	D: bud nucleus center to bud tip C	7.08143534052729	L13.7	0.00846077578644617	341110	yes
13	31	1	D125_C	D: nucleus center to cell hip C	4.45269391609715	L13.7	0.00730888055426867	341110	yes
13	31	1	D128_C	D: bud nucleus foci to cell tip C	4.07599839989865	L13.7	0.0071665608710078	341110	yes
13	31	1	D139_C	D: bud nucleus foci to bud tip C	7.1774215553034	L13.7	0.00835466005660764	341110	yes
13	32	1	C104_A	Cell short axis A	9.68903214403471	L13.7	0.0118813468140895	341110	yes
13	32	1	C11.1_B	Cell area B	11.4413167498099	L13.7	0.0209414189106313	341110	yes
13	32	1	C12.1_B	Cell circumference B	10.8895317142253	L13.7	0.0210073710085908	341110	yes
13	32	1	C104_B	Cell short axis B	9.61611561273051	L13.7	0.0251093729243436	341110	yes
13	32	1	C112_B	D: bud neck to cell center B	8.30132240383265	L13.7	0.0178831428591717	341110	yes
13	32	1	C128_B	D: bud neck to cell hip B	8.08641760739553	L13.7	0.0192357838566403	341110	yes
13	32	1	D104_B	D: shared nucleus center to cell tip B	4.09145062588352	L13.7	0.0110038224833706	341110	yes
13	32	1	D129_B	D: shared nucleus foci to cell tip B	4.33862821592003	L13.7	0.0110609305104626	341110	yes
13	32	1	C11.1_C	Cell area C	11.3052900941153	L13.7	0.017832762594919	341110	yes
13	32	1	C11.2_C	Bud area C	11.0164432972175	L13.7	0.0181322462881008	341110	yes
13	32	1	C12.1_C	Cell circumference C	9.63292860077483	L13.7	0.0158530450991184	341110	yes
13	32	1	C12.2_C	Bud circumference C	10.4235654308905	L13.7	0.0171624792556442	341110	yes
13	32	1	C101_C	Whole cell size C	13.0964101122951	L13.7	0.021511102875968	341110	yes
13	32	1	C102_C	Whole cell circumference C	11.9526232335182	L13.7	0.0201039576662455	341110	yes
13	32	1	C104_C	Cell short axis C	11.4778431768481	L13.7	0.0216985534210092	341110	yes
13	32	1	C107_C	Bud long axis C	9.63440068255951	L13.7	0.0162177732630407	341110	yes
13	32	1	C108_C	Bud short axis C	9.25329607261729	L13.7	0.0146623236005756	341110	yes
13	32	1	C128_C	D: bud neck to cell hip C	7.20337229641217	L13.7	0.0147921611433319	341110	yes
13	32	1	D109_C	D: bud nucleus center to bud neck C	5.41004650901664	L13.7	0.0117263677206156	341110	yes
13	32	1	D131_C	D: bud nucleus foci to bud neck C	4.97827503130544	L13.7	0.0115713450327863	341110	yes
13	32	1	D141_C	D: nucleus foci to cell hip C	4.45071897391749	L13.7	0.00751784218157313	341110	yes
13	32	1	D185_C	D: bud neck to cell hip through nucleus foci C	10.4551989151967	L13.7	0.0185881434752841	341110	yes
13	32	1	D186_C	D: bud neck to cell hip through nucleus center C	10.4875475467974	L13.7	0.0186548710269525	341110	yes
13	33	1	D14.1_A	Nucleus area A	7.61302918560469	L13.8	0.0252894034208262	396423	yes
13	33	1	D179_A	Minimum radius of nucleus A	6.70751695984302	L13.8	0.0187059476638257	396423	yes
13	33	1	D132_B	D: nucleus foci to bud neck B	4.70694582742593	L13.8	0.00718875725337304	396423	yes
13	33	1	C111_C	D: bud tip to cell short axis extension C	3.20426184837256	L13.8	0.00929105010903255	396423	yes
13	33	1	C112_C	D: bud neck to cell center C	8.04408520108628	L13.8	0.0149563346491621	396423	yes
13	33	1	C113_C	D: bud tip to cell long axis C	5.04014849827815	L13.8	0.00789472969563249	396423	yes
13	33	1	D108_C	D: nucleus center to bud neck C	3.94451310005285	L13.8	0.00884503710724285	396423	yes
13	33	1	D116_C	D: nucleus to nucleus through bud neck C	6.11904395360786	L13.8	0.0130599685191528	396423	yes
13	33	1	D130_C	D: nucleus foci to bud neck C	3.48869306721902	L13.8	0.0091604092391557	396423	yes
13	33	1	D134_C	D: nucleus foci to nucleus foci through neck C	5.32040227438125	L13.8	0.012267187064926	396423	yes
13	33	1	D177_C	Bud nucleus long axis length C	7.15905016140733	L13.8	0.0157455600873295	396423	yes
13	34	1	C13_B	Cell smoothness B	5.07655299563385	L13.8	0.0164276900244507	396423	yes
13	34	1	C109_B	Neck width B	3.40755803683637	L13.8	0.00877782176840133	396423	no
13	36	1	D14.2_C	Bud nucleus area C	7.11342277573627	L13.8	0.0154488528787493	396423	yes
13	36	1	D174_C	maxD: bud nucleus center to bud nucleus outline C	6.41337666162094	L13.8	0.0160180317122361	396423	yes
13	36	1	D180_C	Minimum radius of bud nucleus C	6.03115068519051	L13.8	0.0132905650466486	396423	yes
13	37	1	D14.1_C	Nucleus area C	7.83834480509896	L13.8	0.0273725783589124	396423	no
13	37	1	D14.3_C	Shared nucleus area C	8.98873070624622	L13.8	0.0292760600044288	396423	yes
13	37	1	D179_C	Minimum radius of nucleus C	6.83062613406412	L13.8	0.0217145870230083	396423	no
13	38	1	D148_A	D: nucleus foci to cell center (r) nucleus position A	2.89101068684342	L13.9	0.00436532940477072	502786	yes
13	48	2	D147_A	D: nucleus center to cell center (r) nucleus position A	4.4512567078397	L13.11	0.00744807993422441	613283	yes
13	49	2	D105_A	D: nucleus to cell tip (r) long axis length A	3.98115359156801	L13.11	0.00575571534800194	613283	yes
13	50	2	C13_B	Cell smoothness B	3.64510368493491	L13.11	0.0148518712078521	613283	no
13	65	3	C103_A	Cell long axis A	1.29654337081359	L13.14	0.00992559784000462	786414	no
13	65	3	C115_A	Cell axis ratio A	6.26841100732453	L13.14	0.0192098878722677	786414	yes
13	65	3	C109_B	Neck width B	2.78791653964845	L13.14	0.00798618196904631	786414	no
13	65	3	C115_B	Cell axis ratio B	4.7847477038594	L13.14	0.0209512211022845	786414	no
13	65	3	D110_B	D: shared nucleus center to bud neck B	2.77375699045193	L13.14	0.00686607232221073	786414	no
13	65	3	C103_C	Cell long axis C	2.26155518992559	L13.14	0.0137951435006442	786414	no
13	65	3	C115_C	Cell axis ratio C	5.60362594937315	L13.14	0.0192819123202831	786414	yes
14	27	1	D121_C	D: bud nucleus center to bud tip C	4.70028085633935	L14.6	0.00790448863296759	340449	no
14	28	1	D112_C	D: neck to nucleus (r) neck to hip C	2.48174251859969	L14.7	0.00542795869991442	387813	yes
14	28	1	D139_C	D: bud nucleus foci to bud tip C	4.41914568718164	L14.7	0.00778325240227287	387813	no
14	28	1	D146_C	D: bud nucleus outline to bud tip C	3.70920643220227	L14.7	0.00707740541706587	387813	no
14	29	1	D103_C	D: bud nucleus center to cell tip C	4.06323016727898	L14.7	0.00664394610753887	387813	no
14	29	1	D125_C	D: nucleus center to cell hip C	4.18765283702684	L14.7	0.00653395679074108	387813	yes
14	29	1	D141_C	D: nucleus foci to cell hip C	4.20709463730804	L14.7	0.00649262096272557	387813	yes
14	30	1	D106_C	D: bud nucleus to cell tip (r) long axis length C	2.73488898694057	L14.7	0.00506307800273436	387813	no
14	30	1	D128_C	D: bud nucleus foci to cell tip C	4.1325675496007	L14.7	0.00607567826796867	387813	no
14	31	1	D154_A	Angle btwn C1D1-1 & C1C1-2. A	2.32966299367527	L14.7	0.00313113596317896	387813	yes
14	64	2	D135_A	D: nucleus foci to cell center A	3.51763579882586	L14.14	0.00427210336497106	694160	no
14	65	2	D117_A	D: nucleus center to cell center A	3.54352261725656	L14.14	0.00619859596238832	694160	no
15	10	1	D105_A	D: nucleus to cell tip (r) long axis length A	4.66597893065945	L15.3	0.00541914614099373	150756	yes
15	10	1	D117_A	D: nucleus center to cell center A	3.14066007662218	L15.3	0.0062110106461213	150756	no
15	10	1	D135_A	D: nucleus foci to cell center A	2.43819422978719	L15.3	0.00373938537666723	150756	no
15	10	1	D147_A	D: nucleus center to cell center (r) nucleus position A	3.65311786934182	L15.3	0.00673727944087495	150756	no
15	10	1	C105_B	Neck position B	3.48414496167709	L15.3	0.00507488290301148	150756	yes
15	10	1	C110_B	D: bud tip to cell long axis extension B	2.79908364649174	L15.3	0.00513799461590572	150756	no
15	10	1	C116_C	Bud axis ratio to cell axis ratio C	3.95724085470245	L15.3	0.00682274252622732	150756	no
15	10	1	D117_C	D: nucleus center to cell center C	3.86734726091906	L15.3	0.00968053417280772	150756	no
15	10	1	D137_C	D: bud nucleus foci to bud center C	2.56412360016633	L15.3	0.00590105021272899	150756	no
15	10	1	D166_C	Angle btwn D1-1D1-2 & C4-1C4-2. C	2.28573834934255	L15.3	0.00393113223852988	150756	no
15	10	1	D167_C	Angle btwn D2-1D2-2 & C4-1C4-2. C	2.17493921082566	L15.3	0.00377553296723481	150756	no
15	10	1	D169_C	Angle btwn C4-1D1-1 & C4-1C1. C	3.18854639231342	L15.3	0.00681071153492264	150756	no
15	10.5	1	D148_A	D: nucleus foci to cell center (r) nucleus position A	2.85533279186082	L15.3	0.00344867861937755	150756	yes
15	10.5	1	D155_A	Angle btwn C1D2-1 & C1C1-2. A	2.5788553710893	L15.3	0.00239840532422469	150756	yes
15	10.5	1	C115_C	Cell axis ratio C	8.89147069050298	L15.3	0.0188634494951669	150756	yes
15	11	1	C115_B	Cell axis ratio B	8.82782528926474	L15.3	0.0225792498901697	150756	yes
15	11	1	D107_B	D: shared nucleus to cell tip (r) long axis length B	3.39283068868802	L15.3	0.00590072937281747	150756	yes
15	11	1	D154_B	Angle btwn C1D1-1 & C1C1-2. B	2.93336834104347	L15.3	0.00529404706456737	150756	no
15	11	1	D155_B	Angle btwn C1D2-1 & C1C1-2. B	2.9662307888308	L15.3	0.00463164642045358	150756	yes
15	11	1	C104_C	Cell short axis C	8.248840317225	L15.3	0.0198218019139335	150756	yes
15	11.5	1	C115_A	Cell axis ratio A	7.73839406234727	L15.3	0.0207576385875379	150756	yes
15	12	1	D154_A	Angle btwn C1D1-1 & C1C1-2. A	3.25088242770669	L15.3	0.003314342360949	150756	yes
15	12	1	D114_B	D: neck to nucleus (r) neck to hip B	3.65009394138416	L15.3	0.00642655686031729	150756	yes
15	20	2	D110_B	D: shared nucleus center to bud neck B	4.07790546409956	L15.5	0.00700813906006421	280790	no
15	20	2	D108_C	D: nucleus center to bud neck C	3.93163917054448	L15.5	0.00723497632046717	280790	no
15	20	2	D143_C	D: nucleus outline to bud neck C	2.9063471658542	L15.5	0.00686676782711181	280790	no
15	22	2	C104_A	Cell short axis A	7.01289502590462	L15.5	0.0106324536944814	280790	yes
15	22	2	C104_B	Cell short axis B	9.15336311381127	L15.5	0.0226083060363279	280790	yes
15	35	3	C12.1_C	Cell circumference C	4.67932131847345	L15.8	0.0184815368760829	454327	no
15	38	3	D194_A	Maximum/average nucleus brightness A	6.7172108005981	L15.9	0.0155496813304465	523990	yes
15	39	3	D17.1_A	Nucleus smoothness A	11.0114881030163	L15.9	0.0140986836796746	523990	yes
15	39	3	D182_C	Elongation of nucleus C	8.12408702289938	L15.9	0.00760046483190547	523990	yes
15	39	3	D194_C	Maximum/average nucleus brightness C	10.2699416549129	L15.9	0.0181356699902151	523990	yes
15	40	3	C103_A	Cell long axis A	3.83554399758754	L15.9	0.00949896186286564	523990	no
15	40	3	C115_A	Cell axis ratio A	4.40535937456457	L15.9	0.0188360542423874	523990	no
15	40	3	D105_A	D: nucleus to cell tip (r) long axis length A	2.53884619918718	L15.9	0.00533613992471365	523990	no
15	40	3	D182_A	Elongation of nucleus A	5.47036749021491	L15.9	0.00419841452781258	523990	yes
15	40	3	D188_A	D: center to foci of nucleus A	3.94447764023492	L15.9	0.00665314691012867	523990	yes
15	40	3	C103_B	Cell long axis B	5.75344370017206	L15.9	0.0154220723267418	523990	yes
15	40	3	C115_B	Cell axis ratio B	7.25246711017435	L15.9	0.0203149274473371	523990	no
15	40	3	D14.3_B	Shared nucleus area B	9.83782879268762	L15.9	0.0156970556099461	523990	yes
15	40	3	D15.3_B	Shared nucleus brightness B	8.631479819929	L15.9	0.0169457212523487	523990	yes
15	40	3	D17.3_B	Shared nucleus smoothness B	15.8349252082145	L15.9	0.00816141853432742	523990	yes
15	40	3	D110_B	D: shared nucleus center to bud neck B	3.02929995491939	L15.9	0.00698328878248444	523990	no
15	40	3	D175_B	maxD: nucleus foci to nucleus outline B	11.9739849447351	L15.9	0.0123114353515915	523990	yes
15	40	3	D178_B	Shared nucleus long axis length B	11.8147200709249	L15.9	0.0127780869181759	523990	yes
15	40	3	D184_B	Elongation of shared nucleus B	6.62002709512588	L15.9	0.00386747816355263	523990	yes
15	40	3	C115_C	Cell axis ratio C	6.3170947263381	L15.9	0.0186535625542895	523990	no
15	40	3	D183_C	Elongation of bud nucleus C	4.93281622134753	L15.9	0.00472564142690752	523990	yes
15	40.5	3	D169_B	Angle btwn C4-1D1-1 & C4-1C1. B	2.46277514681854	L15.9	0.00521231740803697	523990	yes
15	40.5	3	D17.1_C	Nucleus smoothness C	15.9361653078457	L15.9	0.0115162281425718	523990	yes
15	41	3	D15.1_A	Nucleus brightness A	5.07051149591132	L15.9	0.0152152493527416	523990	yes
15	41	3	D102_A	D: nucleus center to cell tip A	5.22262068002345	L15.9	0.00857998142781182	523990	yes
15	41	3	D117_A	D: nucleus center to cell center A	4.21187675100833	L15.9	0.006590937260911	523990	yes
15	41	3	D127_A	D: nucleus foci to cell tip A	3.8335741901896	L15.9	0.00845604595931781	523990	yes
15	41	3	D173_A	maxD: nucleus center to nucleus outline A	6.72882902622654	L15.9	0.0223630425080188	523990	yes
15	41	3	D176_A	Nucleus long axis length A	7.4767266455132	L15.9	0.0237952494935784	523990	yes
15	41	3	C128_B	D: bud neck to cell hip B	7.31554065753999	L15.9	0.024410528369159	523990	no
15	41	3	D132_B	D: nucleus foci to bud neck B	2.8992454214518	L15.9	0.00685761424322348	523990	no
15	41	3	D181_B	Minimum radius of shared nucleus B	10.8003904466158	L15.9	0.0153683375560602	523990	yes
15	41	3	D196_B	Maximum/average shared nucleus brightness B	7.87902953440579	L15.9	0.0159598201862005	523990	yes
15	41	3	C103_C	Cell long axis C	6.17498048808016	L15.9	0.0141550934770494	523990	yes
15	41	3	D15.1_C	Nucleus brightness C	9.28103268589351	L15.9	0.0173740444750737	523990	yes
15	41	3	D15.3_C	Shared nucleus brightness C	7.93038962351491	L15.9	0.0196701337652051	523990	yes
15	41	3	D17.2_C	Bud nucleus smoothness C	11.0748850382717	L15.9	0.0113007247712587	523990	yes
15	41	3	D108_C	D: nucleus center to bud neck C	4.42028830909126	L15.9	0.00777518475414089	523990	no
15	41	3	D117_C	D: nucleus center to cell center C	8.71232598708649	L15.9	0.010388751752291	523990	yes
15	41	3	D143_C	D: nucleus outline to bud neck C	6.03557715299324	L15.9	0.00736046718444722	523990	yes
15	41	3	D145_C	D: nucleus outline to cell hip C	5.67092726794564	L15.9	0.00730073843536303	523990	yes
15	41	3	D169_C	Angle btwn C4-1D1-1 & C4-1C1. C	4.98496854997126	L15.9	0.00722710124602083	523990	yes
15	41	3	D173_C	maxD: nucleus center to nucleus outline C	12.6831888327994	L15.9	0.0215918088852029	523990	yes
15	41	3	D176_C	Nucleus long axis length C	13.4696511537078	L15.9	0.023052949113589	523990	yes
15	41	3	D188_C	D: center to foci of nucleus C	8.03336372227213	L15.9	0.0101352667153333	523990	yes
15	41	3	D197_C	Ratio of bud to cell nucleus size C	8.68203562914886	L15.9	0.00945166043032472	523990	yes
15	41	3	D198_C	Ratio of bud to cell nucleus brightness C	7.50991848873618	L15.9	0.00852957826160745	523990	yes
15	42	3	D179_A	Minimum radius of nucleus A	5.90955753155135	L15.9	0.018686045614027	523990	no
15	42	3	D118_B	D: nucleus center to cell center B	5.86765225114027	L15.9	0.00902476133852195	523990	yes
15	42	3	D14.1_C	Nucleus area C	12.492219991345	L15.9	0.0244189235156117	523990	yes
15	42	3	D14.3_C	Shared nucleus area C	11.0569615878944	L15.9	0.0261902415156253	523990	yes
15	42	3	D144_C	D: bud nucleus outline to bud neck C	3.93506721055932	L15.9	0.00758498581737115	523990	yes
15	42	3	D174_C	maxD: bud nucleus center to bud nucleus outline C	7.98042899703023	L15.9	0.0153552181880278	523990	yes
15	42	3	D177_C	Bud nucleus long axis length C	7.87755604910859	L15.9	0.0157200282020525	523990	yes
15	42	3	D179_C	Minimum radius of nucleus C	10.8520355268778	L15.9	0.0193182369726412	523990	yes
15	42	3	D196_C	Maximum/average shared nucleus brightness C	8.32246848117796	L15.9	0.0245020612765004	523990	yes
15	43	3	D14.2_C	Bud nucleus area C	5.53273898579666	L15.10	0.0148224379756683	572942	yes
15	43	3	D119_C	D: bud nucleus center to bud center C	3.82038931680258	L15.10	0.00721154849405277	572942	yes
15	43	3	D135_C	D: nucleus foci to cell center C	4.25106737400108	L15.10	0.006772899032036	572942	yes
15	43	3	D180_C	Minimum radius of bud nucleus C	5.09272807167761	L15.10	0.012727392520757	572942	yes
15	44	3	D147_A	D: nucleus center to cell center (r) nucleus position A	3.181051138654	L15.10	0.00710209206817798	572942	yes
15	44	3	D189_C	D: center to foci of bud nucleus C	4.13617936090953	L15.10	0.0104109223903005	572942	no
15	47	3	D195_C	Maximum/average bud nucleus brightness C	6.00894394913191	L15.10	0.0138253524417149	572942	yes
15	49	3	D137_C	D: bud nucleus foci to bud center C	2.91392323243204	L15.11	0.00620898887849381	627895	no
15	65	4	D148_A	D: nucleus foci to cell center (r) nucleus position A	2.51933441238023	L15.14	0.00337998702453663	747649	no
15	65.5	4	D135_A	D: nucleus foci to cell center A	3.05857920420264	L15.14	0.00373248216201342	747649	yes
15	70	4	D155_A	Angle btwn C1D2-1 & C1C1-2. A	1.76888581320262	L15.15	0.0023262648799387	804446	no
15	75	5	D17.1_C	Nucleus smoothness C	4.33000133135693	L15.16	0.011298507224224	826783	no
15	80	5	D17.3_B	Shared nucleus smoothness B	3.7649091704754	L15.17	0.00809205842823037	870950	no
15	84.5	5	D166_C	Angle btwn D1-1D1-2 & C4-1C4-2. C	2.55517984015833	L15.18	0.00402026207095597	898549	no
15	85	5	D167_C	Angle btwn D2-1D2-2 & C4-1C4-2. C	2.37291910064276	L15.18	0.00357888970122729	898549	no
16	38	1	C105_B	Neck position B	3.28604140208024	L16.9	0.00603186436432207	429001	no
16	38	1	C106_B	Bud direction B	2.62710786202997	L16.9	0.00488363485561423	429001	no
16	40	1	C103_B	Cell long axis B	6.41241589502477	L16.9	0.0153653566869799	429001	no
16	40	1	C128_B	D: bud neck to cell hip B	5.8321149140312	L16.9	0.0157548941989695	429001	no
16	40	1	D126_B	D: nucleus center to cell hip B	4.60710886927849	L16.9	0.00867255660258121	429001	no
16	40	1	D142_B	D: nucleus foci to cell hip B	4.5863510634796	L16.9	0.00858774243049005	429001	no
16	46	2	D116_C	D: nucleus to nucleus through bud neck C	4.03426449876407	L16.10	0.0121026881331951	482734	no
16	46	2	D134_C	D: nucleus foci to nucleus foci through neck C	4.02905647731097	L16.10	0.0113089138114943	482734	no
16	60	3	D105_A	D: nucleus to cell tip (r) long axis length A	3.28041691664931	L16.13	0.00540712461853505	648614	no
16	60	3	D117_A	D: nucleus center to cell center A	4.37062998214537	L16.13	0.0063396390323069	648614	yes
16	60	3	D135_A	D: nucleus foci to cell center A	3.55528880865916	L16.13	0.0038603176490409	648614	no
16	60	3	D147_A	D: nucleus center to cell center (r) nucleus position A	3.87183808438912	L16.13	0.00668932575359907	648614	yes
16	60	3	D148_A	D: nucleus foci to cell center (r) nucleus position A	3.87755471002256	L16.13	0.00361981428201784	648614	no
